# Supplementary material for: Genetic Contribution of Variants near SORT1 and APOE on LDL Cholesterol Independent of Obesity in Children
Source: PLoS One. 2015 Sep 16;10(9):e0138064. doi: 10.1371/journal.pone.0138064 (PMC4573320; doi:10.1371/journal.pone.0138064)
Supplement: S1 Data — SNP genotype corresponds to the number of minor alleles (0, 1 or 2) and 3 refer to missing values. Lipid phenotype levels are provided as hdl_c (high density lipoprotein cholesterol), ldl_c (low density lipoprotein cholesterol, tc (total cholesterol) and tg (triglyceride). Accordingly, the covariables age, sex and bmi_sds are provided. (XLSX) [file pone.0138064.s001.xlsx]

## Sheet: Tabelle1
rs599839	rs3846663	rs3812316	rs174570	rs4420638	rs6102059	hdl_c	ldl_c	tc	tg	age	bmi_sds	sex
0	0	0	0	0	1	1.31	3.18	5.08	1.83	14.152	2.53	0
1	1	1	1	1	1	1.38	3.13	5.33	2.25	13.9685	2.76	0
3	1	3	3	3	3	1.37	2.12	3.65	0.68	15.2854	2.8	0
0	1	0	1	1	1	1.67	3.1	4.85	1.09	14.7707	3.58	0
0	3	1	1	0	2	1.33	2.95	4.69	1.09	8.14237	3.5	0
1	0	0	0	0	1	1.37	2.43	4.35	1.77	10.8966	2.68	1
1	1	1	1	0	2	1.52	2.72	4.51	0.61	5.3306	2.96	1
2	1	1	3	1	1	1.23	3.83	5.55	1.23	9.17728	2.85	0
1	2	1	0	0	0	1.24	1.59	3.12	0.74	12.3532	2.21	1
3	1	3	3	3	3	1.19	2.13	3.84	1.12	7.45791	2.65	1
1	0	0	1	0	1	0.83	1.27	2.58	1.71	14.4695	3.42	0
0	1	1	0	0	0	0.94	2.13	3.7	0.95	13.692	3.03	1
0	0	0	0	0	1	1.32	1.96	3.62	1.03	11.9535	3.03	1
1	1	0	0	1	0	1.34	2.5	4.28	1.13	15.6441	2.99	1
0	1	0	0	1	0	1.72	3.12	5.4	1.69	9.50582	2.32	1
0	1	0	2	0	0	1.58	2.54	4.73	1.34	7.78919	2.19	0
1	1	1	0	0	0	1.73	1.64	3.44	0.35	6.23409	3.29	0
0	2	3	0	1	0	0.94	2.7	4.78	2.54	9.44285	2.55	0
1	1	0	0	0	1	0.94	1.52	3.28	2.2	15.77	3.73	1
1	1	0	1	0	0	0.97	2.88	3.97	0.75	3.35934	3.14	1
0	1	0	0	1	1	1.56	3.53	5.27	1.54	14.935	2.41	0
0	2	0	0	1	0	1.16	2.84	4.24	1.68	10.976	2.77	1
0	2	1	0	0	1	1.3	2.7	4.11	0.97	5.42642	3.89	1
1	0	2	1	0	1	1.11	2.67	3.81	0.53	10.8802	3.26	1
1	0	0	0	0	2	1.16	2.39	3.78	0.73	14.8939	2.11	1
1	1	0	0	1	1	1.19	2.15	3.29	0.65	12.2409	2.91	1
0	0	0	0	1	0	1.27	3.15	4.44	0.71	15.54	2.16	1
1	0	1	0	0	1	0.94	3.26	4.53	1.46	15.1951	2.91	1
1	0	1	0	0	1	0.97	2.26	3.66	1.42	13.8398	2	1
0	1	1	0	2	0	1.11	2.79	4.49	2.48	7.58932	2.9	1
3	2	0	0	0	0	1.72	2.53	4.2	0.65	4.15606	4.75	1
0	3	1	0	0	3	1.41	3.16	4.46	0.81	5.53867	3.1	0
0	1	0	0	0	0	1.97	2.67	4.7	0.78	8.92813	3.09	1
1	0	0	0	1	0	1.09	2.67	4.01	0.98	10.9295	2.68	0
1	1	0	0	0	0	1.04	2.03	3.53	1.17	14.9322	3.27	0
1	3	0	0	0	1	1.13	2.31	3.62	1.08	5.75222	3.75	0
1	3	0	0	0	1	0.8	2.07	3.48	2.79	5.98768	3.37	0
0	3	0	0	0	0	0.81	2.15	3.2	1.12	11.8056	3.17	0
1	1	1	0	0	1	0.93	1.95	3.14	1.21	7.46612	3.09	0
0	1	0	0	0	1	1.3	2.35	3.76	1.33	12.4983	2.41	1
1	1	2	2	1	1	1.1	1.68	2.87	1.24	12.4353	2.37	0
0	2	0	3	0	0	1.4	3.01	4.74	1.59	11.2854	2.41	1
1	0	0	0	2	1	1.08	3.75	5.11	1.29	7.58932	2	0
0	0	1	1	0	0	1.02	3.66	5.19	2.64	10.9788	2.6	0
3	0	3	3	3	3	1.06	2.89	4.27	1.17	12.1342	1.55	1
1	1	1	0	0	1	1.21	1.6	3.12	1.49	13.0842	3.19	0
0	0	0	1	1	0	0.78	2.9	4.12	1.42	14.0479	2.32	1
0	1	0	0	0	0	1.36	0.56	1.97	0.2	12.4928	2.28	1
0	1	1	0	1	0	1.32	3.37	5.21	1.49	15.1458	1.99	1
3	0	3	3	3	3	0.96	1.95	3.28	0.64	9.09514	2.35	1
0	2	0	0	1	1	1.17	2.44	4.16	1.28	15.8932	3.14	0
1	1	0	1	0	1	1.23	2.49	4.58	3.66	16.2984	3.2	0
0	1	0	0	0	1	1.47	2.91	4.59	1.4	14.0616	3.54	0
1	2	1	0	0	1	1.88	2.78	4.69	0.7	9.42368	2.6	0
0	0	0	0	1	1	2.16	1.79	4.02	1.42	15.77	1.83	0
0	1	0	0	0	2	0.94	3.14	4.29	1.17	12.3285	2.32	1
0	0	0	1	0	2	1.11	1.92	3.34	0.98	13.0267	2.56	1
0	0	0	0	0	1	1.07	2.72	4.5	1.94	12.3532	3.35	0
1	0	0	1	0	1	1.3	1.56	2.89	0.58	4.87337	3.36	0
0	3	0	0	0	1	1.05	2.19	3.68	1.58	9.25941	2.86	0
1	1	0	1	1	0	1.62	4.66	6.76	1.05	12.2902	2.5	1
0	3	0	0	0	0	1.02	2.71	4.08	1.35	9.95483	2.21	1
2	0	0	0	1	1	1.25	2.54	4.01	1.04	13.1554	3.21	0
0	0	0	1	0	1	1.39	2.51	3.71	0.46	4.01369	2.8	0
0	1	0	1	1	0	1.01	3.92	5.42	1.91	15.4223	3.27	0
0	0	3	0	0	2	1.39	3.97	5.7	3.26	4.92813	3.5	1
1	0	0	0	0	2	1.4	2.1	3.44	0.8	17.3552	3.34	0
1	0	0	0	0	1	1.43	2.48	3.93	0.98	16.2765	2.19	0
0	1	0	1	0	0	1	3.23	4.25	0.85	14.0014	3.49	0
1	0	1	0	0	1	1.67	0.94	2.42	0.28	15.1978	3.09	1
0	0	0	1	0	0	0.81	3.16	4.23	0.75	11.7536	2.97	0
0	1	0	1	0	0	1.17	2.91	4.32	1.2	13.6126	2.45	1
0	2	1	0	0	0	1.44	2.57	4.21	1.11	6.01506	2.59	0
1	1	0	0	1	0	1.07	2.18	3.28	0.95	15.0253	2.8	1
1	0	0	0	0	1	1.35	1.89	3.62	1.45	4.61602	3.58	0
1	1	0	1	1	2	0.85	3.49	4.63	1.22	12.2026	2.64	1
2	2	1	0	0	0	0.97	2.28	3.58	1.12	14.0096	2.32	1
1	1	0	2	0	0	1.15	2	3.43	0.82	13.2211	2.74	0
0	0	0	0	0	0	1.28	1.88	3.51	0.66	6.705	2.88	0
1	0	1	0	1	1	1.21	2.19	3.86	0.95	3.54278	3.77	1
1	1	0	1	0	1	1.29	1.81	3.34	0.79	10.8775	2.84	0
0	0	0	0	1	1	1.68	4.76	7.17	1.76	5.07598	3.69	1
1	1	0	0	1	0	1.33	2.85	4.56	1.39	14.2806	2.65	0
0	2	0	0	1	0	1.13	2.49	4.14	0.96	11.102	2.29	1
0	1	1	0	1	1	0.88	2.02	3.85	1.8	14.3244	1.81	0
2	1	0	1	1	0	0.9	2.1	3.78	2.15	13.7331	2.89	0
0	0	0	0	0	0	1.1	2.77	4.35	1.15	14.9377	2.81	1
0	2	0	1	1	0	1.12	2.09	3.61	0.91	12.5202	2.78	0
0	2	0	0	0	1	1.3	2.25	3.72	5.2	11.373	2.04	0
3	0	0	0	0	2	1.17	3.5	5.68	2.53	12.9555	2.32	1
0	2	0	1	0	1	0.91	2.55	4.5	1.89	4.44079	4.02	1
1	1	2	0	0	0	1.19	1.75	3.06	0.32	11.4168	2.17	1
1	0	1	0	0	1	1.1	2	3.61	1.69	16.5257	3.43	0
3	0	0	0	1	0	0.7	3	4.6	1.5	15.0308	2.81	0
1	1	1	0	0	1	1.56	2.11	3.88	0.47	13.87	3.09	0
1	1	0	1	0	0	1.62	2.74	5.12	1.3	7.04449	2.84	0
0	0	0	1	0	0	0.97	2.72	4.26	2.03	14.6064	2.61	0
0	0	0	0	1	1	0.78	3.03	4.38	1.47	17.6564	2.06	1
0	1	3	0	0	1	1.57	2.51	3.99	0.4	3.37851	2.72	0
1	0	3	1	0	0	1.15	1.96	3.17	0.69	11.1458	2.53	1
0	1	0	1	0	0	1.33	3.84	5.82	0.8	7.28542	2.94	0
0	1	1	0	1	0	1.01	2.39	3.96	0.99	14.4449	2.42	0
1	0	0	0	1	1	0.87	2.12	3.59	1.69	12.4463	2.39	1
1	1	0	1	0	1	1.2	2.04	4.24	1.98	15.7645	1.9	0
0	1	0	0	1	0	1.27	3.68	5.67	2.44	13.9767	2.66	1
0	0	1	0	0	2	1.37	3.09	4.97	0.94	5.83984	2.47	0
1	1	0	0	1	1	1.36	2.29	3.95	0.77	11.499	1.96	1
1	2	1	0	0	1	1.27	2.66	4.26	0.69	7.64682	3.2	1
0	0	0	0	0	1	0.95	2.62	4.23	1.69	7.29363	3.33	0
0	1	3	0	0	0	1.57	2.45	4.3	0.49	5.69062	4.24	0
0	0	3	0	1	2	1.06	3.17	4.92	0.48	16.5448	2.88	0
1	0	0	1	0	0	1.81	2.05	4.26	0.92	11.0801	2.02	0
0	1	0	0	0	1	1.04	2	3.33	0.86	15.8357	2.07	0
1	1	0	0	0	0	1.61	4.19	6.22	0.93	6.27242	2.21	0
0	1	0	1	0	0	1.28	2.01	3.57	0.76	12.7748	2.29	1
1	1	0	0	0	1	1.67	2.29	3.94	0.56	6.60643	2.22	0
0	1	0	1	1	0	0.96	2.14	3.3	0.8	12.2793	2.39	1
1	1	0	0	0	0	1.24	2.12	3.57	0.56	13.4538	2.55	1
0	0	0	0	0	0	0.82	1.67	2.97	1.55	13.6318	2.47	1
0	0	1	0	0	1	1.7	2.34	4.27	0.7	10.1109	2.3	1
0	1	0	0	1	0	1.01	4.06	5.89	1.85	15.2526	2.49	0
1	1	0	0	0	2	1.78	3.21	5.28	1.21	12.178	1.84	1
1	1	0	0	1	1	1.49	1.33	3.1	0.51	11.1047	2.74	1
0	1	0	0	0	0	1.37	3.45	5.2	0.78	8.07392	2.04	0
0	2	0	0	1	0	0.68	2.53	4.34	3.17	12.0438	2.42	0
0	0	0	0	0	1	1.27	2.93	4.81	1.6	11.9425	2.25	1
1	0	0	0	0	1	1.31	0.96	3.55	4.4	17.0486	2.92	0
1	1	0	0	0	0	1.48	1.79	3.83	1.65	7.33196	2.95	0
0	1	0	1	1	1	2.31	2.76	5.19	0.78	8.40794	1.87	0
0	0	0	1	0	0	1.26	3.55	5.2	2.17	9.16359	3.01	1
1	1	0	0	1	0	1.02	2.75	4.16	1.28	13.9576	2.43	0
1	1	0	0	1	2	2.52	4.24	6.59	1.7	15.9233	3.25	0
0	0	0	0	0	1	1.24	3.24	4.95	1.77	15.3101	4.05	0
0	0	0	0	0	1	0.91	2.44	3.89	2.15	13.9959	2.48	1
0	1	0	1	0	1	1.34	3.19	5.2	1.77	8.01095	3.3	1
1	0	1	1	0	0	1.16	3.14	4.76	2.3	10.7899	2.46	0
0	1	0	1	1	0	1	1.6	2.85	1.02	12.3203	3.15	0
0	0	1	0	1	1	0.96	3.05	4.67	1.69	13.8015	2.86	0
1	0	0	1	0	1	1.01	3.13	4.99	3.22	11.5702	2.69	1
0	1	0	0	0	2	1.32	2.44	3.99	1.26	17.7303	4.68	0
0	0	1	1	1	1	1.08	1.85	3.26	0.82	12.2738	3.52	0
1	0	0	0	1	0	1.32	1.39	3.14	1.38	10.9541	3	0
1	0	0	0	0	0	1.51	2.35	4.11	0.76	5.0486	2.6	0
0	0	0	0	0	1	1.26	1.36	3.3	1.43	10.2505	2.9	1
1	0	0	0	0	2	1.38	1.98	4.08	1.47	16.5284	3.3	0
3	1	0	0	0	1	0.97	1.58	2.85	0.84	13.2868	2.33	1
0	0	0	0	1	0	1.07	4.26	6.05	1.4	8.5065	3.38	1
0	0	0	0	1	0	0.89	1.92	3.36	1.03	5.62902	2.85	0
0	2	0	0	0	0	1.68	3.25	5.4	1.07	9.87543	2.6	0
0	2	0	0	1	0	1.02	3.3	4.7	1.18	11.729	2.37	0
1	0	0	1	0	0	1.06	4.17	6.1	1.79	7.43874	2.47	0
0	2	0	0	0	1	0.98	2.69	3.89	0.64	14.3655	2.39	0
0	0	0	0	0	0	1.25	2.52	4.06	1	14.6338	2.6	1
0	1	1	1	3	1	1.4	2.81	4.48	1.93	14.6995	2.5	1
1	1	0	0	0	1	1.26	1.6	3.21	1.28	8.47912	2.94	0
0	1	0	0	1	1	1.34	1.87	3.57	0.88	16.8953	3.07	0
0	0	0	0	0	1	1.37	2.35	4.34	1.56	15.4086	4.54	0
1	1	0	0	0	0	0.94	3.04	4.64	0.97	5.18001	2.82	0
1	0	0	1	0	0	0.94	2.18	3.48	0.91	14.5489	2.63	1
0	1	0	0	1	2	1.09	2.71	4.55	1.85	15.6906	2.03	0
1	0	0	0	1	0	1.19	2.95	4.47	1.07	12.0684	2.86	0
3	0	0	0	0	0	1.1	1.98	3.38	0.87	14.2806	3.68	0
0	0	0	0	1	0	1.47	2.03	3.66	0.69	8.4271	2.9	1
0	0	0	1	0	1	1.42	2.96	4.57	0.57	9.02122	2.56	0
1	0	1	1	0	0	1.32	2.39	3.84	0.69	9.8152	2.71	1
0	1	1	1	0	0	1.49	2.83	4.51	0.79	7.36208	3.05	1
0	2	0	0	0	1	1.18	2.58	4.39	1.74	14.8912	2.92	0
0	1	0	1	0	0	1.38	3.68	5.3	1.16	17.1718	2.31	1
0	1	1	0	0	1	1.02	1.82	4.64	2.56	12.9802	2.1	1
2	1	0	1	1	1	1.72	2.9	4.88	1.15	12.6215	2.36	1
0	0	0	1	0	1	1.65	2.3	3.93	0.85	12.4298	2.48	1
1	1	1	0	0	0	1.61	2.26	3.92	0.52	8.94182	2.33	0
0	0	0	0	0	0	1.73	2.76	4.6	0.83	7.18412	2.67	1
0	1	0	0	1	0	1.02	4.49	5.72	0.87	10.2998	1.97	1
1	0	0	0	1	0	1.29	2.73	4.2	0.73	15.9535	1.78	0
1	0	0	0	1	1	1.13	2.42	3.74	1.46	6.98426	3.09	1
1	0	0	1	0	0	1.33	2.7	3.98	1.14	15.4086	2.37	1
1	1	0	0	0	1	1.18	1.17	2.53	0.77	13.5305	2.57	1
0	1	1	0	0	1	0.94	2.22	3.75	1.8	15.2909	2.79	0
2	0	1	0	1	0	1.24	1.84	3.48	0.68	2.83641	3.96	0
0	2	0	0	0	0	0.95	3.3	4.47	1.17	9.57974	2.67	0
1	1	3	1	1	1	1.47	2.36	4.26	1.62	13.4839	2.15	1
0	0	3	0	1	0	1.85	1.72	3.55	0.79	13.3799	2.4	1
0	0	0	0	0	0	1.36	3.19	4.58	0.88	10.193	2.08	1
1	0	1	0	1	1	1.04	2.75	4.54	3.25	10.8611	2.02	1
0	0	0	0	1	1	1.25	2.14	3.29	0.9	14.6557	2.19	1
0	0	0	0	1	2	1.31	3.77	5.26	2.27	16.3723	2.8	1
1	1	0	0	0	0	0.93	2.35	3.52	1.17	4.65435	3.27	1
1	0	0	0	0	1	1.56	1.9	3.65	0.86	9.04586	2.13	0
0	1	0	1	0	0	1.29	1.92	3.4	0.67	4.78303	3.41	0
0	0	0	0	0	1	1.26	2.67	4.3	1	7.54825	2.81	0
0	0	0	1	0	0	1.45	1.87	3.8	0.8	11.5264	2.66	1
2	1	0	0	1	1	1.2	1.37	2.78	0.51	13.1828	2.85	1
0	1	0	0	1	0	1.47	5.31	7.13	1.52	9.47296	3.17	1
0	1	1	1	1	0	0.85	2.94	4.21	0.7	15.7919	3.47	1
1	1	0	0	0	1	1.12	3.72	5.54	1.86	4.15058	2.61	0
1	1	0	0	2	0	1.25	2.44	3.91	0.77	13.4428	2.54	1
0	0	0	2	1	1	1.05	2.57	4.09	1.42	15.7344	2.67	0
0	0	0	0	0	1	0.76	2.42	4.04	1.39	16.8487	2.51	1
0	1	0	0	0	0	0.87	3.12	4.7	1.42	9.72758	1.89	1
1	1	0	1	0	0	1.41	2.21	4.19	0.76	13.8261	3.14	0
0	1	0	0	0	0	1.06	1.49	2.97	0.92	14.4805	2.21	1
1	0	0	0	0	1	1.13	2.85	4.74	2.16	11.0281	2.34	1
0	0	0	0	0	0	1.05	2.45	3.92	0.84	13.1225	2.51	0
0	1	0	0	1	1	1.33	2.14	3.74	0.54	5.31143	1.8	1
2	2	1	0	0	2	1.09	1.48	2.93	0.87	14.4312	2.35	1
1	0	0	0	0	2	0.99	2.84	4.33	1.51	15.2909	2.49	1
0	0	0	1	0	2	1.3	3.18	4.87	0.93	9.00753	2.39	0
1	1	0	0	1	0	1.33	2.12	3.56	0.44	7.91786	2.24	1
1	1	0	0	0	1	1.24	2.8	4.45	1.15	14.078	2.96	1
1	0	0	0	0	1	1.09	2.23	3.74	1.2	10.1848	2.26	1
1	1	0	0	0	0	1.64	2.36	4.07	0.57	14.2012	2.47	0
2	0	0	0	0	1	1.4	1.83	3.4	0.92	11.1814	2.4	1
0	0	1	0	0	0	1.32	2.24	3.58	0.58	16.5147	3.57	0
1	1	1	0	0	0	1.56	2.13	3.69	0.81	12.5941	2.47	0
1	1	0	1	0	0	0.87	2.65	3.93	0.97	6.39562	2.36	0
1	1	0	1	0	0	1.22	3.23	4.67	1.03	6.39562	1.81	0
1	2	0	0	0	1	1.78	1.83	3.5	0.35	8.1807	2.18	1
0	2	0	0	1	0	1.94	2.78	4.73	0.83	7.91786	2.77	1
0	0	0	0	0	1	1.04	2.38	3.82	1.33	9.36893	2.32	0
3	1	0	0	1	0	1.16	1.43	2.77	0.6	8.79945	2.97	0
0	1	0	0	0	0	1.26	2.22	3.39	0.46	8.27652	2	1
1	1	0	0	0	1	0.99	2.03	3.32	1.37	14.8008	3.16	1
0	2	3	0	0	0	1.24	2.59	6	5.63	12.3039	2.36	0
0	0	0	0	0	1	1.46	3.25	4.94	0.92	10.6612	1.61	0
0	2	1	0	0	1	1.68	2.71	4.37	0.37	8.4627	2.93	1
0	2	0	0	1	2	1.07	4.21	5.88	1.56	3.59754	3.3	0
0	0	0	1	1	1	0.9	2.35	3.48	0.73	10.6721	1.85	1
0	0	0	0	0	1	1.5	3.17	4.75	0.48	15.3539	2.87	1
0	1	3	0	0	0	1.51	2.15	3.86	0.73	12.8569	2.25	1
1	2	0	0	0	1	1.45	1.52	2.98	0.31	10.4011	2.54	0
0	1	0	0	0	0	1.21	2.43	4.22	1.71	7.77276	2.56	0
0	1	0	1	0	1	1.05	1.61	2.7	0.38	7.1896	2.74	1
0	1	1	0	0	0	1.81	3.29	5.2	0.73	11.8111	2	1
2	1	0	0	0	3	0.93	3.46	5.21	2.34	13.1307	2.9	0
1	1	0	0	1	0	1.2	3.07	4.47	1.02	5.82615	3.03	0
0	1	0	1	0	0	1.01	1.89	3.3	1.62	13.681	2.92	0
1	0	0	0	0	0	0.5	1.87	2.66	1.04	1.02122	4.7	1
0	0	0	0	0	1	1.32	3.02	4.32	0.82	10.1328	2.45	1
1	0	0	0	0	0	1.26	1.9	3.44	0.83	12.1588	1.83	0
0	0	0	1	0	1	0.96	1.69	2.83	0.74	15.3676	2.89	0
1	1	0	1	0	1	0.96	2.01	3.19	1.03	15.9069	3.15	0
0	1	0	0	0	0	1.53	2.89	4.55	0.55	7.05544	2.37	0
0	2	0	0	0	0	1.2	3.01	4.4	0.91	14.6229	2.43	1
0	2	1	1	0	1	1.06	2.56	3.86	1.11	15.05	2.05	1
1	0	0	1	0	0	1.63	1.95	3.71	0.55	13.8316	2.77	0
0	2	0	0	0	0	1.5	2.57	3.98	0.57	12.9856	1.95	1
0	2	0	1	0	0	1.3	3	4.07	0.54	10.4969	2.04	1
0	3	3	0	0	0	1.2	3.96	5.29	2.15	16.0274	1.97	0
0	1	0	0	0	1	1.24	3.11	4.41	0.71	6.3217	3.03	0
0	1	1	0	0	2	1.78	2.29	4.09	0.87	7.77823	2.85	1
1	0	0	0	0	0	0.94	2.03	3.26	1.04	16.8953	1.95	0
1	0	3	0	0	1	1.3	1.35	2.59	0.27	6.05886	1.97	1
0	0	1	0	0	2	1.29	2.14	3.63	1.04	8.42437	2.26	0
0	2	0	3	0	0	1.5	3.22	5.09	1.63	13.347	2.57	0
0	1	0	0	0	0	1.55	2.67	4.69	1.74	17.1773	2.65	0
2	2	0	1	0	1	1.37	2.07	3.58	0.75	11.217	2.26	0
0	1	0	0	0	1	1.13	1.98	3.32	1.51	15.154	2.89	0
0	2	1	0	0	0	1.22	2.86	4.09	1.01	8.9692	2.14	0
0	2	1	0	0	0	1.21	3.37	4.65	0.8	12.2026	1.88	0
1	2	0	0	0	0	0.85	2.52	4.02	2.83	13.2512	3.07	0
0	1	0	1	0	0	1.34	1.43	2.96	1.12	13.1143	2.38	1
0	1	0	0	0	0	1.37	2.43	3.75	1.09	9.76044	3.28	1
0	1	0	1	0	1	1.46	2.74	4.23	0.63	16.2984	3.38	0
0	1	0	1	3	0	1.52	2.55	4.24	1.49	12.4682	2.58	1
1	0	0	0	1	0	1.41	2.36	4.27	2.45	11.7426	1.88	1
1	1	0	0	0	1	1.4	2.81	4.34	1.03	12.5038	2.04	0
1	2	0	0	0	1	1.92	2.39	4.26	0.47	16.6297	2.25	0
2	1	1	0	0	1	1.75	2.29	4.13	0.6	11.1786	2.53	1
0	1	0	0	0	1	1.01	2.55	3.8	0.91	16.3368	1.97	0
0	1	0	1	1	1	0.93	4.02	5.54	1.68	15.6824	2.96	0
0	0	0	1	0	1	1.13	2.71	4.18	1.2	7.92882	2.56	0
0	0	0	1	0	0	0.84	1.77	3	1.03	12.4353	2.26	1
1	0	0	0	0	0	0.77	2.57	3.76	1.08	13.4702	2.81	1
0	1	0	0	0	1	1.4	2.18	3.62	0.56	15.2553	1.82	1
0	0	0	0	0	1	1.2	2.5	3.73	0.8	10.5681	2.14	0
0	0	0	0	0	0	0.79	1.98	3.08	0.92	13.2129	2.25	1
0	2	1	0	2	1	0.74	2.99	4.14	1.39	11.4606	2.34	1
2	0	0	0	1	1	1.73	2.7	4.46	0.8	11.6879	1.52	0
0	0	1	0	1	0	1.23	1.99	3.74	2.05	15.3238	2.8	1
0	1	1	0	0	1	1.04	2.58	4.07	1.07	7.62491	3.02	0
1	1	0	0	0	1	1.32	1.92	3.71	1.9	13.2457	2.33	1
0	1	0	0	0	0	1.21	2.43	4.03	0.99	11.384	2.01	1
1	1	0	0	0	0	1.54	3.62	5.02	0.81	5.64819	1.95	1
0	1	0	0	0	0	1.66	1.19	3.08	0.53	6.69952	3.13	1
0	1	3	3	1	0	1.09	2.99	4.5	1.1	12.8186	1.9	1
0	1	3	0	1	0	0.94	2.34	3.81	1.59	10.9487	2.7	0
2	1	0	0	1	0	1.2	2.32	3.65	0.67	9.56605	2.14	1
0	2	0	1	1	1	1.58	4.25	6.25	1.14	4.28747	3.62	0
1	0	1	0	1	0	1.21	3.6	5.32	1.26	9.85626	1.78	1
1	1	0	0	0	1	1.14	1.98	3.46	1.25	6.63655	2.41	1
1	1	0	0	1	1	1.51	1.79	3.49	0.52	10.2943	1.94	1
1	1	1	0	1	0	1.31	2.49	3.93	0.54	11.885	2.15	1
1	1	0	0	0	1	1.47	2.29	4.13	0.83	14.527	1.55	0
0	1	0	0	1	1	0.89	2.26	3.57	1.84	11.6222	3.2	1
0	3	1	0	0	0	0.87	2.15	3.74	2.15	10.0014	2.35	1
0	0	0	0	0	1	1.1	2.93	4.58	1.72	8.14237	2.87	1
0	2	0	0	1	0	1.08	3.74	5.31	1.17	5.2293	3.39	1
1	1	1	0	1	0	1.2	2.02	3.38	0.83	12.4846	2.64	0
0	0	0	0	0	0	1.45	3.14	5.04	0.87	4.65435	2.83	0
1	0	0	0	0	0	1.38	2.84	4.67	0.68	13.2567	2.8	1
0	0	0	0	1	0	0.96	3.27	5.05	1.62	11.1759	2.06	0
0	1	1	0	0	1	0.78	2.52	3.83	1.27	8.00821	2.81	1
0	1	0	0	2	1	0.98	2.21	3.77	1.48	17.8426	2.64	1
0	1	0	0	0	0	1.44	3.11	4.83	0.5	19.0445	1.84	0
0	1	0	0	0	1	1.14	2.51	4.27	1.29	6.53525	1.94	0
1	1	1	1	0	1	1	2.79	4.27	1.34	13.7002	3.5	0
0	1	0	0	0	0	1.03	2.34	3.76	0.7	15.7426	2.16	1
0	0	0	1	0	2	1.63	2.88	4.63	1.6	4.49555	2.63	0
1	0	1	0	0	0	1.49	2.56	4.65	0.91	4.13415	3.83	1
0	1	2	0	1	0	1.19	2.34	3.66	0.64	10.1109	2.63	1
0	0	0	1	0	0	1.12	2	3.57	1.14	10.9268	2.74	0
0	1	0	0	1	0	1.38	2.19	4.05	0.76	12.2382	2.23	0
1	1	0	0	1	0	1.09	3.14	4.23	0.74	16.4408	3.15	1
0	0	0	0	1	1	0.75	4	5.86	1.67	14.9487	2.57	1
0	2	0	1	1	2	1.03	3.46	4.95	1.65	10.1766	2.36	1
0	2	0	1	1	2	1.07	3.48	4.94	1.41	10.1766	2.11	1
2	1	1	0	0	1	1.28	1.93	3.39	0.45	7.44969	1.84	0
1	0	0	0	1	1	1.08	2.59	4.02	1.28	10.1821	2.8	0
0	0	0	0	0	1	1.41	2.5	4.18	0.79	9.72485	2.31	1
3	3	3	3	3	3	0.96	1.97	3.38	1.12	12.7529	2.47	0
3	3	3	3	3	3	1.07	3.37	4.54	0.67	15.3566	2.75	1
0	0	0	0	0	1	1	2.64	4.17	1.81	8.85421	1.5	0
0	1	0	0	1	0	1.32	2.25	3.88	0.34	6.65572	2.03	1
0	2	1	0	0	1	1.03	1.9	3.17	0.56	11.7728	2.68	1
1	0	0	1	0	2	1.08	1.8	3.28	1.09	12.9117	2.1	0
0	0	0	0	0	1	1.17	2.52	4.34	1.9	10.0616	2.27	1
0	0	0	0	0	0	1.2	2.72	4.07	1.51	13.9904	2.02	0
0	0	0	1	0	0	0.98	2.43	3.57	1.44	15.0773	3.36	0
2	1	0	3	2	0	1.84	1.77	3.6	0.38	9.76591	3.99	1
1	0	0	1	1	1	0.92	2.83	3.87	1.18	9.15537	2.37	0
0	2	0	0	1	0	1.29	3.88	5.31	1.2	8.69815	3.03	1
0	1	3	1	0	1	1.01	2.06	3.49	0.84	5.28953	3.83	0
0	0	0	2	0	1	1.05	2.45	3.88	0.82	10.2888	1.44	0
1	0	0	0	0	0	1.12	2.68	4.2	1	8.75017	1.8	0
1	1	0	0	1	1	1.25	2.65	4.29	0.87	13.8234	2.15	1
0	0	1	0	0	1	1.31	1.88	3.12	0.43	12.1396	3.54	0
0	1	0	0	1	0	1.42	2.34	4.25	1.39	11.4305	2.29	1
0	2	0	0	0	0	1.11	2.06	3.5	1.11	11.1841	2.52	0
0	1	0	0	0	1	1.36	2.07	3.69	0.68	6.01506	2.86	0
0	0	0	0	1	2	1.12	2.36	3.98	0.69	5.64819	2.93	0
0	1	0	0	0	1	0.78	4.03	5.82	2.87	12.6352	2.39	1
0	3	3	0	1	3	1.27	2.21	3.83	0.65	11.9507	1.26	0
0	3	3	0	1	3	0.89	2.2	3.79	2.52	12.1533	2.43	1
1	3	3	0	1	3	1.15	3.96	5.24	1.08	10.59	2.34	1
0	0	0	0	0	0	1.19	3.11	4.69	0.84	11.206	1.94	1
1	1	1	0	0	1	1.42	2.51	4.33	0.99	5.56605	2.61	1
1	0	0	0	0	3	0.69	1.22	2.23	1.07	14.6229	2.14	1
1	1	0	1	0	1	1.37	2.31	4.41	2	11.3812	2.28	1
0	1	0	0	0	0	1.3	2.43	4.11	0.91	5.95756	2.58	0
1	0	0	1	0	0	1.21	2.5	4.01	0.4	7.85763	2	1
1	1	0	1	1	1	1.17	3.21	5.16	1.91	5.60712	3.64	0
0	1	0	0	1	0	1.57	3.04	4.83	0.93	16.3696	1.86	0
0	0	0	0	0	0	1.22	1.8	3.23	0.62	15.4251	2.97	1
0	0	0	0	0	1	1.42	3.07	4.84	0.93	8.56947	2.44	1
0	0	0	1	0	0	1.27	2.16	3.85	0.91	10.6694	2.38	1
1	0	2	0	0	0	1.71	3.07	5.18	0.76	12.4216	2.16	1
1	2	0	2	0	1	1.18	2.75	4.34	1.33	7.95072	3.41	0
0	1	0	0	0	1	0.94	1.77	3.06	1.07	11.4853	3.52	0
0	1	0	0	1	0	0.86	1.77	3.19	1.83	17.5797	2.39	1
0	0	0	0	1	0	0.82	3.37	4.65	2.06	15.0554	3.01	0
0	0	0	0	1	1	1.5	2.14	4.21	0.72	9.5989	1.79	1
0	3	1	0	0	0	1.06	2.95	4.76	1.23	8.29021	2.71	0
1	0	0	0	1	0	1.23	3.4	5.3	1.38	2.20671	2.73	0
0	2	0	0	0	1	1	2.66	4.18	1.31	8.30116	2.17	0
1	1	0	1	1	2	0.76	2.49	4.09	2.64	9.86174	2.38	0
1	0	0	0	0	1	1.47	2.62	4.71	0.54	5.66735	2.12	0
0	0	0	0	1	1	1.16	2.91	5.04	2.12	7.83299	2.84	0
0	0	0	0	0	0	1.49	2.65	4.66	0.77	4.06845	2.97	0
0	1	1	0	0	2	1.33	2.57	4.54	0.78	6.42847	2.86	0
1	0	0	0	1	1	1	1.49	3.16	1.35	13.0979	2.2	0
0	2	0	0	0	0	0.73	2.9	5.27	5.22	11.2389	2.94	0
0	1	3	0	1	0	1.43	3.02	4.9	0.54	4.98563	2.68	1
0	1	1	0	1	2	1.39	2.44	4.23	0.65	7.57016	2.19	0
1	0	0	1	0	0	1.01	2.26	3.91	1.22	12.0548	2.6	0
0	1	0	0	1	0	1.12	2.81	4.34	1.07	10.6366	2.32	1
0	0	0	0	0	0	1.36	2.57	4.48	0.76	10.0041	2.02	0
0	0	0	0	0	0	1.36	1.43	3.2	0.51	7.53183	2.41	0
1	0	0	0	0	1	0.98	3.2	5.1	1.57	12.1424	1.78	1
0	2	1	1	1	0	1.34	2.86	5.07	1.87	10.9514	1.78	0
0	1	0	0	0	1	1.11	2.81	4.64	1.07	11.614	1.72	0
1	0	1	0	1	0	1.31	3.34	5.45	0.7	13.9302	1.59	0
0	1	0	1	0	0	1.12	1.96	3.72	0.89	12.6461	2.5	1
1	1	1	0	1	1	1.01	2.35	3.75	1.02	8.78029	2.57	0
1	1	0	0	0	2	1.05	2.22	3.96	1.21	10.2533	2.19	1
0	0	0	0	1	0	1.02	2.38	3.52	0.57	5.17454	3.68	0
2	1	0	0	0	1	1.3	3.18	4.68	0.77	9.18001	1.78	1
1	1	3	0	0	0	1.26	2.15	3.84	1.43	8.75565	2.02	0
1	1	3	0	1	2	0.99	2.9	4.42	1.56	10.6256	1.83	1
0	1	3	0	0	0	1.19	5.08	7.02	1.2	10.5791	2.35	1
0	1	0	1	0	0	1.11	1.43	2.96	0.77	15.0828	-1.49	1
0	1	0	0	0	1	0.93	2.77	4.21	0.78	6.47228	1.99	0
1	0	0	0	0	1	1.08	1.72	3.19	1.11	17.4812	4.02	0
0	1	0	1	0	1	1.59	3.7	5.73	1.1	6.82272	2.73	0
0	1	0	0	0	0	0.77	2.09	3.6	2.25	9.48392	3.05	0
0	0	0	0	0	1	1.16	1.9	3.67	0.65	4.64887	1.44	0
0	0	1	0	0	0	0.98	1.87	3.34	0.69	17.3717	2.26	1
2	1	3	0	0	1	1.01	1.22	3.35	3.25	14.9569	3.25	0
0	1	1	0	0	0	1.33	3.4	5.65	2.71	8.31485	2.22	1
2	0	0	0	1	1	1.03	2.99	4.56	1.34	9.80424	1.57	0
0	1	0	0	0	1	2.06	3.34	5.54	0.63	16.7584	2.58	0
0	0	0	0	0	0	1.25	2.21	3.49	0.36	5.30595	3.06	0
0	2	0	0	0	1	1.65	2.65	4.59	0.82	13.2348	2.51	1
0	2	0	0	0	0	1	3.01	4.44	1.51	15.0418	2.4	0
1	0	1	0	0	1	1.34	2.49	4.06	0.44	10.8528	1.55	1
1	1	1	0	0	2	1.08	2.92	4.46	0.77	10.8528	2.26	0
0	1	0	0	0	0	1.02	3.05	4.83	1.24	13.7823	2.22	1
0	0	0	0	0	0	1.88	2.57	4.69	0.57	3.52909	4	1
0	1	0	1	1	1	0.98	2.32	3.9	1.19	10.8912	2	1
1	0	0	1	0	0	0.82	2.82	4.67	2.95	8.17522	1.17	0
0	2	0	0	2	1	1.61	2.35	4.26	0.65	12.8515	1.91	1
0	0	0	0	1	1	1.21	2.23	3.73	0.56	6.69405	1.83	0
1	0	0	0	0	0	1.25	2.47	4.09	0.66	5.61259	2.31	0
0	0	0	0	0	0	0.97	3.14	5.21	2.86	5.84805	3.17	0
0	1	0	2	0	0	1.07	2.91	4.39	1.15	11.7645	1.97	1
0	1	0	0	0	0	0.91	4.04	5.31	1.9	8.10404	2.6	0
0	2	0	0	0	2	1.21	1.78	3.21	0.73	7.51266	3.05	1
2	0	0	0	1	1	1.62	2.64	4.66	0.85	7.60849	1.87	0
2	1	0	0	0	0	1.61	1.3	3.04	0.32	9.34702	1.45	0
1	2	1	0	0	0	1.32	3.16	4.81	1.05	6.37098	2.7	0
1	1	0	1	1	3	1.42	2.65	4.53	0.88	5.80151	2.19	0
0	1	0	0	0	2	1.19	1.84	3.46	1.19	11.4798	2.32	1
1	0	0	0	0	0	0.68	1.61	2.72	1.25	14.2067	2.02	1
0	0	1	0	0	2	1.36	2.9	4.77	1.33	8.90897	2.08	0
1	0	0	0	0	1	0.9	3.43	4.93	1.84	14.8966	2.06	1
0	1	0	0	0	2	1.15	2.44	3.85	0.84	11.488	1.62	0
0	0	0	0	0	0	1.3	4.18	5.84	1.75	15.937	2.04	0
0	0	1	2	0	3	1.42	1.87	3.59	1.36	13.0157	2.48	0
1	1	0	1	0	3	1.16	2.19	3.38	0.9	12.0767	1.78	1
0	2	1	0	0	3	1.53	2.32	3.93	0.91	19.0144	2.07	1
0	1	0	0	0	2	0.99	4.21	5.12	0.95	9.19644	2.62	1
0	0	0	0	1	1	0.78	3.38	4.61	3.3	16.5175	2.49	1
0	0	0	1	1	1	0.85	1.73	2.8	0.67	14.5982	3.68	0
0	3	1	0	0	0	1.13	2.7	4.29	1.04	12.3012	1.9	1
1	1	0	0	0	1	1.12	2.11	3.56	0.89	13.911	1.61	0
0	1	0	0	0	0	1.08	2.31	3.87	0.35	8.43532	2.43	0
1	3	0	0	0	0	1.45	1.87	3.68	0.94	14.1109	1.91	1
1	1	0	0	1	0	0.96	2.7	4.15	1.33	13.7002	2	1
2	1	0	0	1	0	0.95	2.93	4.44	0.81	9.65914	2.36	0
1	1	0	0	1	0	1.43	2.78	4.54	0.46	7.53183	-0.42	1
0	2	1	0	0	0	0.95	1.75	3.34	1.11	8.27379	1.55	0
0	1	0	0	0	1	1.07	2.2	3.69	1.12	7.25804	3.2	0
0	3	0	0	0	0	1.24	2.18	3.72	1.07	15.3539	2.49	1
1	0	0	1	0	0	0.91	1.66	3.05	1.27	7.12663	2.95	1
1	1	0	0	0	0	1.09	2.58	3.99	1	9.31964	2.6	0
2	0	0	0	0	0	1.52	2.35	4.09	0.74	12.5394	1.69	0
0	1	0	0	0	1	0.88	1.64	3.07	1.39	10.5982	3.35	0
1	0	0	0	0	1	0.83	1.87	4.1	3.86	9.26489	2.48	1
2	1	1	0	1	1	0.91	2.93	4.52	1.67	8.75565	2.31	1
0	0	1	0	0	1	1.58	2.83	4.98	0.89	11.8741	-0.89	0
0	1	1	0	1	1	1.66	2.23	4.24	0.78	7.71526	-0.76	0
0	1	0	0	0	0	1.09	1.49	2.94	0.47	17.6235	1.92	1
1	0	1	0	0	2	1.14	3.16	4.42	1.11	8.64613	2.56	0
1	0	0	0	0	0	0.94	2.2	3.62	1.31	18.3354	0.01	1
0	1	0	0	0	1	1.39	1.37	3.04	0.75	12.345	0.91	1
1	2	0	0	0	0	1.17	2.53	4.12	0.87	11.7125	0.66	0
0	0	0	0	1	1	0.96	2.54	2.8	1	12.9829	0.43	0
0	1	0	0	0	2	1.5	2.59	4.43	0.75	13.9302	1.86	0
2	0	0	0	0	1	1.22	0.97	2.26	0.46	11.3593	-1.11	1
1	1	0	0	0	1	1.61	2.11	3.8	0.55	10.4257	-1.02	1
0	0	0	0	0	1	1.4	1.78	3.4	0.78	10.4257	-0.87	0
2	3	0	0	1	1	1.31	1.79	3.35	0.68	14.987	-0.75	0
0	2	1	0	0	0	1.09	1.9	3.39	0.89	12.2628	2.46	0
0	0	0	0	1	0	1.45	2.07	3.63	0.68	13.7796	0.66	0
1	1	0	0	0	1	1.37	2.65	4.25	1.06	14.0315	-0.4	0
0	1	1	0	0	0	1.58	2.06	3.85	0.53	17.9274	0.21	0
2	1	1	1	1	0	1.4	1.71	3.28	0.67	9.36619	-0.75	0
3	1	0	0	0	0	2.03	1.71	3.91	0.48	9.42368	0.99	0
1	1	1	0	1	0	0.96	1.59	3.06	1.91	12.4134	-0.72	0
1	1	0	0	0	1	1.79	1.15	3.15	0.59	13.8836	-1.6	1
0	0	0	0	0	0	2	3.34	5.39	1.33	16.5804	-0.83	0
0	1	0	0	0	0	1.53	2.54	4.29	0.56	13.1718	1.92	0
0	2	1	0	0	0	1.45	2.02	3.75	0.65	15.1732	1.24	1
1	0	0	0	1	0	1.7	2.09	3.83	0.29	11.6523	-1.97	1
0	0	1	0	0	3	1.41	2.61	4.55	1.96	14.3737	0.35	1
0	0	0	0	0	0	1.35	2.16	3.88	1.02	11.165	2.36	1
1	1	1	3	1	0	1.6	2.43	4.22	0.69	11.6441	0.08	0
0	1	0	0	0	1	1.35	2.2	3.79	0.8	13.2539	-1.14	0
0	0	1	0	0	1	1.23	2.64	4.2	0.76	14.486	-0.99	0
1	1	2	1	0	0	1.87	2.57	4.48	0.59	14.0808	-0.44	0
3	1	0	1	1	1	1.17	2.13	3.36	0.8	10.2094	-0.15	0
1	1	0	0	0	0	1.99	1.78	3.95	0.5	12.4791	-0.13	0
1	1	0	0	0	0	1.03	2.08	3.34	0.79	11.1157	2.17	1
1	1	0	0	0	0	1.14	1.84	3.36	1.13	12.8761	2.06	1
0	1	0	0	1	0	1.4	2.13	3.8	0.65	10.0616	2.35	1
0	0	0	1	0	1	1.53	1.43	3.05	0.8	12.5613	-0.98	0
1	1	1	3	0	0	1.41	3.14	4.78	1.01	15.8658	2.78	1
1	1	0	0	0	0	1.3	1.97	3.52	0.68	18.8392	-0.03	1
1	1	0	3	0	0	1.38	2.91	5.29	3.8	15.77	2.47	0
2	1	0	0	0	1	1.82	1.88	3.64	0.48	7.72621	0.44	1
1	1	0	0	0	1	1.14	2.14	3.71	1.53	11.4004	2.56	1
1	0	1	0	0	0	1.28	1.31	2.82	0.68	13.7577	2.39	0
0	1	1	0	0	0	1.02	2.62	3.79	0.95	14.8063	1.96	0
0	1	0	0	0	0	1.18	1.24	2.63	1.05	14.5435	-1.15	0
0	1	0	0	1	0	0.94	2.54	3.48	1.36	13.3771	1.98	0
0	1	0	1	0	0	0.85	2.74	4.33	1.98	15.1841	1.61	1
1	0	0	0	0	1	1.21	1.32	2.56	0.36	12.9172	0.08	0
0	1	1	0	0	0	2	2.83	5.05	1.05	13.8535	-1.55	0
2	0	0	0	0	3	1.22	3.32	4.65	0.95	12.4819	2.12	0
0	1	0	0	0	1	1.39	1.83	3.32	0.49	11.7344	0.09	0
0	1	0	1	0	0	1.06	2.53	4.07	1.29	11.8001	2.68	1
1	0	1	0	0	1	1.64	2.59	4.43	0.52	8.49008	0.35	0
1	0	0	1	0	0	1.54	2.28	4.06	1.33	14.2505	-1.09	0
0	1	0	0	1	0	1.7	2.57	4.34	0.37	12.6461	-0.91	1
1	0	0	0	0	2	1.11	3.28	4.96	1.18	11.3949	-1.49	1
0	0	0	0	1	1	1.23	2.45	3.96	0.54	11.3374	2.61	0
0	1	1	1	0	0	1.23	1.33	2.93	1.44	17.9685	0.61	0
1	1	0	1	1	0	1.82	1.82	3.93	0.54	11.0363	2.22	1
0	1	0	0	1	0	1.24	2	3.44	0.78	13.3224	0.22	0
1	0	0	0	0	0	1.15	2.17	3.72	0.52	11.165	1.8	1
2	1	1	0	0	0	1.95	1.86	4.22	1.7	17.0595	2.06	0
1	2	0	0	0	0	1.17	2.1	3.55	0.53	15.0089	0.9	1
1	0	0	0	0	1	0.98	2.14	3.47	0.85	10.2971	1.45	0
2	0	1	0	0	0	1.71	1.42	3.37	0.46	15.7235	-0.44	0
0	1	0	0	0	1	1.14	2.63	4.19	0.86	15.6441	0.19	0
0	0	1	0	1	1	1.29	2.88	4.19	0.54	9.93018	0.11	1
0	0	0	0	0	0	1.46	2.14	3.68	0.46	7.97262	-0.26	0
1	0	0	0	0	0	1.38	2.23	4.03	0.88	14.7871	2.94	0
0	0	0	0	1	1	1.66	2.37	4.11	0.79	10.7379	0.34	1
3	0	0	0	1	1	1.28	1.75	3.22	0.41	7.82204	-1.38	0
1	0	0	0	1	1	1.38	2.29	3.95	0.56	13.5825	-0.12	1
0	0	0	0	0	1	1.22	1.73	3.24	0.4	9.17728	-0.24	1
1	0	0	0	2	1	1	3.24	4.53	0.88	15.6304	-0.97	1
0	2	0	0	1	1	2.08	2.46	5.02	0.83	18.2067	0.39	0
1	1	0	0	1	1	1.69	2.92	4.74	0.43	17.2402	0.2	1
3	3	0	1	3	1	1.25	2.22	3.78	0.78	16.6708	0.19	0
0	0	0	1	0	0	1.35	2.83	4.88	1.07	11.091	1.3	1
0	1	1	0	0	1	1.08	1.55	2.82	0.53	16.1396	-0.66	1
0	2	0	0	1	1	1.32	2.62	4.2	0.73	13.6564	0.01	0
0	0	0	0	0	1	1.37	2.17	3.79	0.4	8.47365	-0.64	1
1	1	0	0	0	0	1.01	1.92	3.16	0.63	15.6578	0.55	0
0	1	0	0	2	0	0.99	3.39	4.93	1.82	14.3025	2.16	1
3	3	3	3	3	3	1.16	1.97	3.34	0.45	13.2293	-0.27	1
2	0	0	0	0	1	1.27	1.85	3.63	0.97	13.2676	2.01	1
0	0	0	1	0	1	1.68	3.41	5.41	0.67	8.85695	-0.42	0
1	0	0	0	0	1	1.31	2.57	4.26	0.93	16.0411	0.95	0
0	1	0	0	0	2	1.37	2.26	3.9	0.65	13.1088	2.65	0
0	1	0	0	0	1	1.85	4.55	6.57	1.79	16.5229	2.24	0
2	0	0	0	0	0	1.11	2.43	3.99	0.89	14.1739	2.82	0
1	1	0	3	1	1	1.52	1.81	3.65	0.74	11.0527	1.72	1
0	2	0	0	0	1	1.15	3.05	4.6	0.72	9.69473	2.09	1
0	1	1	0	1	1	1.72	3.62	6.05	1.6	16.5175	3.09	0
3	0	1	0	0	1	1.49	2.73	4.73	0.77	11.9836	2	1
0	0	0	0	0	1	0.97	1.09	2.3	0.6	10.7652	2.31	1
0	1	0	0	0	1	1.01	2.92	4.34	0.67	11.3073	2.07	1
1	0	0	0	0	1	1.28	2.43	4.09	1.01	11.1184	3.22	0
0	1	1	0	0	0	1.36	1.95	3.65	0.41	11.3238	-1.3	0
0	0	1	0	0	0	1.44	2.14	4.04	0.71	9.56331	-0.8	1
0	0	0	0	0	0	1.41	1.8	3.78	1.21	7.05818	1.78	0
0	0	1	0	0	0	1.41	2.1	3.83	0.72	10.319	-1.35	0
1	1	1	0	0	0	0.93	1.58	2.9	0.53	15.6249	0.77	1
0	0	0	0	0	0	1.3	1.88	3.7	1.42	9.22108	1.75	1
0	1	0	1	0	1	1.54	3.27	5.41	1.07	17.922	2.17	0
2	1	0	0	0	0	1.13	2.96	5	2.47	12.4381	2.51	0
0	2	0	0	0	0	1.15	4.47	6.3	1.28	7.51814	1.79	0
0	0	0	0	0	1	1.1	2.36	3.87	0.86	10.6092	2.26	0
0	2	1	0	2	1	0.83	3.15	4.42	1.08	12.8214	2.35	1
1	1	0	0	0	2	0.96	2.13	3.89	1.54	11.5127	2.05	0
2	1	0	0	1	1	1.61	2.58	4.68	0.72	13.4921	2.31	0
1	2	0	0	0	1	0.98	2.52	3.9	0.9	10.0479	2.23	0
1	2	0	0	1	1	1.34	3.26	5.24	1.09	16.0164	2.11	0
0	2	0	1	0	0	0.96	2.35	4.07	1.06	12.5421	2.19	1
0	1	0	0	0	0	1.16	2.76	4.55	0.62	7.09651	3.3	1
1	2	0	0	1	1	0.88	2.74	4.41	1.25	17.9028	2.8	1
1	1	1	0	1	0	1.03	2.31	4.14	1.82	13.744	2.58	0
1	0	0	0	0	1	1.26	2.02	3.96	0.7	15.6249	3.4	0
0	1	0	0	0	0	1.26	1.28	4.14	0.75	12.6927	1.76	1
0	1	1	0	0	0	0.8	3.03	5.39	3.82	14.1273	2.88	0
1	1	0	1	1	1	1.46	1.32	2.99	0.49	9.16359	1.53	0
0	1	0	0	2	1	1.6	2.68	4.5	0.55	11.9918	1	1
1	0	1	1	0	0	1.01	2.24	3.65	1.21	11.5318	2.16	0
1	0	0	0	0	0	1.47	2.14	3.9	1.25	15.8412	2.26	0
0	1	0	0	1	1	1.21	5.46	7.66	1.81	16.679	3.03	1
1	0	1	0	1	2	1.72	1.68	3.58	0.21	7.87953	2.92	1
0	1	0	0	0	0	1.03	2.83	4.48	1.79	8.70363	2.71	1
0	0	0	0	0	1	1.14	1.71	3.16	0.98	12.8077	2.75	1
0	0	0	1	0	2	1.45	1.84	3.51	0.8	14.8857	2.16	1
0	1	1	0	1	0	1.29	2.95	4.78	0.61	9.85352	2.25	1
1	1	0	1	0	1	1.23	1.99	3.74	1.42	6.47228	2.82	1
0	1	0	0	0	0	1.74	2.41	4.48	0.48	6.10267	1.91	0
1	0	0	0	0	0	1	2.06	3.42	0.41	14.6064	2.48	0
1	1	0	0	0	0	1.24	2.03	3.66	0.83	12.3285	0.64	0
0	1	1	0	2	0	0.96	4.03	5.66	1.68	10.8939	2.35	0
1	1	0	0	0	1	1.33	2.99	4.74	1.12	7.13484	2.37	0
1	3	0	0	1	1	0.8	2.95	4.25	1.15	11.5346	2.42	0
0	0	0	1	1	0	1.08	2.46	4.05	0.92	6.94593	3.73	1
1	0	0	1	0	1	1.22	3.1	4.86	1.43	10.8118	2.21	1
0	0	0	1	2	2	0.79	3.58	5.34	4.74	10.5791	2.71	0
0	0	0	0	1	1	1.21	2.48	4.25	0.77	10.319	2.96	0
0	0	0	0	1	1	0.82	2.89	4.37	1.54	15.2361	3.3	1
1	1	0	0	1	1	1.12	3.04	4.52	1.79	7.32649	2.5	1
0	0	0	0	0	0	1.25	3.29	5.25	1.46	16.3723	3.84	1
1	0	0	1	0	0	0.89	3.26	4.49	1.46	15.6824	2.17	0
0	2	0	0	0	2	1.38	2.47	3.88	0.64	7.81109	3.27	1
